# Supplementary material for: Circulating myocardial microRNAs from infarcted hearts are carried in exosomes and mobilise bone marrow progenitor cells
Source: Nat Commun. 2019 Feb 27;10:959. doi: 10.1038/s41467-019-08895-7 (PMC6393447; doi:10.1038/s41467-019-08895-7)
Supplement: Supplementary file 3 — Source Data [file 41467_2019_8895_MOESM3_ESM.zip]

Archive with 1 entries (1 files):
- 165879_2_supp_3502421_pl9hht (1).ppt
